# Supplementary material for: The Left Axillary Artery as an Alternative Inflow Source in Minimally Invasive Coronary Artery Bypass Grafting: Safety, Feasibility, and Mid-Term Outcomes
Source: J Cardiovasc Dev Dis. 2026 Feb 21;13(2):101. doi: 10.3390/jcdd13020101 (PMC12940880; doi:10.3390/jcdd13020101)
Supplement: Supplementary file 1 [file jcdd-13-00101-s001.zip]

Archive with 1 entries (1 files):
- jcdd-4150166-supplementary.pdf
